# Supplementary material for: Advancements in Adenine Nucleotides Extraction and Quantification from a Single Drop of Human Blood
Source: Molecules. 2024 Nov 28;29(23):5630. doi: 10.3390/molecules29235630 (PMC11643363; doi:10.3390/molecules29235630)
Supplement: Supplementary file 1 [file molecules-29-05630-s001.zip]

Archive with 4 entries (4 files):
- Figure S1.png
- Figure S2.png
- Figure S3.png
- Table S1.pdf
